# Supplementary material for: Development and Validation of the Weighted Index for Childhood Adverse Conditions (WICAC)
Source: Int J Environ Res Public Health. 2022 Oct 14;19(20):13251. doi: 10.3390/ijerph192013251 (PMC9602749; doi:10.3390/ijerph192013251)
Supplement: Supplementary file 1 [file ijerph-19-13251-s001.zip]

Archive with 1 entries (1 files):
- ijerph-1903584-supplementary.pdf
